# Supplementary material for: Evolution and adaptation of dengue virus in response to high-temperature passaging in mosquito cells
Source: Virus Evol. 2025 Apr 24;11(1):veaf016. doi: 10.1093/ve/veaf016 (PMC12054504; doi:10.1093/ve/veaf016)
Supplement: veaf016_Supp [file veaf016_supp.zip]

Archive with 1 entries (1 files):
- suppl_data/WareGilmore_Supplementary Information.pdf
